# Supplementary material for: From Grapheme to Phonological Output: Performance of Adults Who Stutter on a Word Jumble Task
Source: PLoS One. 2016 Mar 10;11(3):e0151107. doi: 10.1371/journal.pone.0151107 (PMC4786262; doi:10.1371/journal.pone.0151107)
Supplement: S1 Data — (XLSX) [file pone.0151107.s001.xlsx]

## Sheet: Sheet1
TalkerGroup	PPVT	EVT	CTOPP-PE	CTOPP-BW	CTOPP-RDN	CTOPP-NWR	Accuracy3Letter	Accuracy4Letter	Accuracy5Letter	Accuracy6Letter	SRT3Letter	SRT4Letter	SRT5Letter	SRT6Letter
1	123	114	9	13	10	13	10	10	3	4	2617	3284	25683	72583.1
1	105	105	4	10	9	8	9	6	3	3	5400	10800	11111	76600.9
1	117	118	11	12	11	13	9	9	9	4	9600	10800	23700	76942.1
1	106	113	11	6	10	9	9	7	1	3	6100	12600	13800	72389.5
1	107	106	10	9	9	11	9	10	8	4	3500	6300	28800	110932
1	86	90	9	4	6	4	10	10	5	2	4800	8400	19900	88681.9
1	107	110	7	11	2	10	10	9	8	4	11450	16700	43890	265128
1	114	104	11	10	11	9	10	8	9	2	6950	9100	9780	110328
1	96	102	11	10	20	7	9	9	7	7	4200	4900	43780	106928
1	113	121	9	10	9	8	9	9	4	1	7000	10800	47890	100228
1	127	115	8	10	7	11	10	8	9	4	5600	7400	11670	106184
1	91	97	10	13	7	13	10	7	4	1	4500	11100	26600	96227.9
1	109	118	8	10	9	10	9	7	5	3	4400	20600	36900	127715
0	108	102	10	11	12	13	10	10	8	9	1200	5000	23800	25563.4
0	117	120	12	14	8	12	9	10	10	8	3250	3500	11890	32063.4
0	128	116	4	11	12	12	10	10	9	7	4150	6600	26780	35459.2
0	136	120	12	14	9	14	10	10	10	8	5250	7400	18890	21558.3
0	109	112	11	12	12	14	10	10	10	9	4700	5900	15780	35975.9
0	98	104	12	12	12	14	10	10	10	8	2900	3500	6670	26263.4
0	107	104	11	14	9	10	10	10	8	9	7750	10300	16560	36075.9
0	113	116	11	13	12	13	10	10	9	6	5550	7500	19670	36997.3
0	126	116	11	10	9	12	10	10	10	9	2800	3100	7110	23131.9
0	113	104	11	13	16	13	10	10	10	8	2550	3200	11220	34438.3
0	110	115	11	10	12	11	10	10	10	9	4550	5500	46670	36075.9
0	129	136	12	13	12	11	10	10	7	6	6950	10200	18110	67937.3
0	103	113	9	13	10	12	10	10	10	9	1900	1900	11000	24999.9
